# Supplementary material for: A mechanism underlying position-specific regulation of alternative splicing
Source: Nucleic Acids Res. 2017 Oct 9;45(21):12455–68. doi: 10.1093/nar/gkx901 (PMC5716086; doi:10.1093/nar/gkx901)
Supplement: Supplementary Data [file gkx901_supp.zip]

Archive with 5 entries (5 files):
- nar-02048-a-2017-File009.pdf
- nar-02048-a-2017-File010.xlsx
- nar-02048-a-2017-File011.xlsx
- nar-02048-a-2017-File012.xlsx
- nar-02048-a-2017-File013.xlsx
