# Supplementary material for: A mechanism underlying position-specific regulation of alternative splicing
Source: Nucleic Acids Res. 2017 Oct 9;45(21):12455–68. doi: 10.1093/nar/gkx901 (PMC5716086; doi:10.1093/nar/gkx901)
Supplement: Supplementary Data [file gkx901_supp.zip › nar-02048-a-2017-File010.xlsx]

## Sheet: Sheet1
Table S1. Cassette exons consistently repressed by PTBP1 in CAD cells.
Gene	Chromosome	Regulated exon, start	Regulated exon, end	Strand	siPtbp1, P-value	siPtbp1, Log2 (Fold Change)	siPtbp1/2, P-value	siPtbp1/2, Log2 (Fold Change)
Acly	chr11	100364473	100364503	-	1.02316e-10	1.58669	2.10169e-14	2.81696
Aifm1	chrX	45856759	45856890	-	0.00229195	1.80766	0.00129346	1.94988
Anxa4	chr6	86700221	86700907	-	0.00478079	1.63281	1.44387e-05	2.94081
Anxa6	chr11	54800552	54800570	-	2.01328e-09	2.23545	1.22232e-05	1.67532
Ap2a1	chr7	52158831	52158897	-	3.85073e-06	4.31316	3.16329e-07	4.98494
Arfgap1	chr2	180713116	180713146	+	4.34198e-06	2.57268	6.2473e-10	4.36173
Arhgef1	chr7	25704202	25704370	+	1.71335e-05	11.537	0.000191107	4.58607
Arhgef7	chr8	11824504	11824681	+	0.000231593	2.44456	4.26675e-09	4.17192
Arvcf	chr16	18400873	18400891	+	0.000182282	2.70437	5.72756e-07	3.93446
Astn1	chr1	160434333	160434480	+	0.00122295	3.82954	0.000378671	10.3982
Atp6ap1	chrX	71545588	71545663	+	0.00279989	2.36084	0.00774297	3.48408
Bak1	chr17	27158607	27158627	-	2.92882e-06	5.61425	0.000925536	4.5106
BC030867	chr11	102125234	102125500	+	0.00357791	3.05013	0.00149656	2.80465
Bpnt1	chr1	187173715	187173760	+	5.48318e-05	2.39526	5.47878e-10	3.76398
Camsap3	chr8	3600357	3600405	+	0.00722394	3.84228	0.0047619	11.2034
Ccdc64	chr5	116101164	116101273	-	0.00266569	4.09207	2.31854e-06	11.6759
Centg3	chr5	23985940	23986166	+	0.00455936	1.55717	4.28896e-08	2.78853
Ckap5	chr2	91439760	91439784	+	0.000617786	2.31915	8.16729e-06	3.1542
Clasp1	chr1	120419897	120419924	+	0.000411353	5.75287	0.000582751	12.1938
Clasp2	chr9	113787867	113787891	+	0.00723026	3.81664	0.00723026	3.81538
Clip2	chr5	134980603	134980708	-	1.31294e-06	3.6339	6.23859e-10	6.7571
Col4a3bp	chr13	97386948	97387026	+	0.00170164	11.0556	0.00667408	10.3496
Cstf2	chrX	130606953	130607013	+	0.000541241	2.75479	0.000228301	3.07571
Ctnnd1	chr2	84466176	84466294	-	0.00780724	3.42097	1.85567e-05	5.18998
Dctn4	chr18	60705010	60705031	+	0.00104825	2.73693	4.40395e-08	4.03474
Depdc5	chr5	33301929	33301995	+	6.45837e-05	4.09239	0.00906117	2.53832
Dip2a	chr10	75734120	75734150	-	0.00269749	3.15783	5.38416e-05	4.46945
Dock7	chr4	98620556	98620571	-	0.000355619	4.21457	9.84698e-06	5.69476
Dpf2	chr19	5903730	5903772	-	4.03312e-09	3.05299	2.77706e-33	6.74207
Dync1i2	chr2	71071705	71071765	+	7.47551e-15	3.37886	3.33652e-16	4.11648
Eif4g1	chr16	20674858	20674879	+	1.15699e-05	2.77675	1.49477e-07	3.39076
Eif4g2	chr7	118219793	118219907	-	2.46343e-05	1.38927	0.00010979	1.27204
Epb4.1l2	chr10	25219581	25219749	+	0.00398248	2.13599	1.25306e-08	6.06853
Epb4.1l3	chr17	69633224	69633347	+	1.13903e-08	4.23615	3.14385e-12	5.26845
Eprs	chr1	187211235	187211256	+	1.30865e-06	1.40763	2.64906e-12	2.08455
Erc1	chr6	119568863	119568930	-	0.00723026	3.81664	0.000279672	4.7206
Ergic3	chr2	155841112	155841127	+	8.67113e-14	3.86408	3.81701e-06	2.52083
Faim	chr9	98891333	98891390	+	0.00305089	4.07209	0.00126288	10.7289
Fbxo25	chr8	13938921	13938948	+	2.30013e-07	4.40025	8.01005e-07	4.72172
Gabbr1	chr17	37204158	37204309	+	0.000311591	4.70781	8.45093e-05	11.3267
Ganab	chr19	8982340	8982406	+	0.00064096	1.98369	5.61174e-05	2.39109
Gpbp1	chr13	112238103	112238163	-	2.76563e-07	1.84964	6.94723e-10	2.48656
Grip1	chr10	119487287	119487332	+	0.000561577	2.59684	2.52361e-08	4.1252
H13	chr2	152529730	152529930	+	3.12938e-17	2.64777	1.07114e-20	3.08769
Ints10	chr8	71348088	71348166	+	7.88601e-05	1.9943	5.26013e-06	2.47293
Iqgap1	chr7	87874529	87874577	-	0.00319943	2.90107	2.65994e-08	13.5058
Itga6	chr2	71691590	71691720	+	0.000680343	2.24859	0.00603802	1.89086
Kansl3	chr1	36404061	36404139	-	2.06459e-09	4.52818	3.10617e-13	13.7034
Kif1b	chr4	148635268	148635310	-	0.0047619	11.2899	0.00793651	10.9918
L1cam	chrX	71100990	71101002	-	4.77667e-05	3.15234	7.33116e-05	2.72608
Laptm4a	chr12	8940809	8941092	+	0.000282285	1.26325	3.63135e-08	1.83607
Lass5	chr15	99567977	99568084	-	2.65573e-28	5.10535	2.77652e-41	6.09629
Lsm14b	chr2	179763662	179763779	+	4.26978e-08	1.87846	8.70624e-12	2.67121
Madd	chr2	90995169	90995232	-	4.11267e-06	5.50643	0.000204077	4.00626
Mapkap1	chr2	34274627	34274785	+	0.00764747	3.74499	0.000646565	4.32428
Mars	chr10	126733772	126733796	-	2.29684e-12	2.88486	2.25304e-20	4.32896
Mdm1	chr10	117593889	117593919	+	4.78086e-05	1.7557	9.32906e-05	2.03744
Mgrn1	chr16	4934194	4934239	+	0.000504276	2.68158	0.000790115	2.46517
Mprip	chr11	59571025	59574829	+	0.00431855	0.563626	1.51413e-05	0.936126
Mta1	chr12	114373011	114373023	+	0.00495574	1.82338	0.0022396	2.2857
Ncam1	chr9	49314957	49315758	-	0.00523097	1.02065	0.0010213	1.20093
Nsdhl	chrX	70167108	70167222	+	0.00876196	2.88912	0.00632732	3.04534
Odz3	chr8	49398591	49398618	-	9.58101e-06	4.18761	2.38995e-05	5.88329
Pfkfb3	chr2	11399662	11399685	-	0.004662	11.0658	0.0013986	11.3272
Plekha6	chr1	135182823	135182973	+	4.20268e-05	4.37717	9.04702e-06	5.40157
Plekhc1	chr14	46096092	46096125	-	0.00149151	3.30044	8.1876e-09	5.34743
Ppfibp2	chr7	114872229	114872262	+	0.002997	5.1214	0.000161603	12.3873
Ppp3ca	chr3	136594974	136595004	+	0.00467853	1.60429	3.97419e-08	3.01857
Prom1	chr5	44449864	44449891	-	0.0094089	3.70907	0.00275946	4.55423
Prune2	chr19	17286781	17286820	+	0.000302047	4.38764	0.0075188	3.69289
Ptbp2	chr3	119427529	119427563	-	1.2288e-12	6.03436	0.000129519	11.1789
R3hdm1	chr1	130087214	130087316	+	0.000383584	2.63886	1.57463e-05	3.66012
Rab28	chr5	42018225	42018320	-	9.97626e-05	1.86188	3.44392e-29	5.67039
Rubcn	chr16	32841622	32841667	-	0.00388827	3.73911	0.00904977	10.4337
Sars	chr3	108230778	108230850	-	2.57334e-05	1.19109	8.12882e-06	1.35153
Sbf2	chr7	117484803	117484878	-	1.43852e-05	2.86724	5.54475e-10	6.08298
Scamp2	chr9	57426080	57426209	+	0.000464915	4.03394	0.000698906	4.07892
Sec24c	chr14	21504433	21504502	+	0.000170101	3.57338	3.66506e-06	5.14533
Sipa1l2	chr8	127947092	127947146	-	0.00264771	3.27003	0.00024662	4.21205
Smap1	chr1	23878276	23878357	-	9.6476e-08	3.55551	9.11141e-29	7.63286
Src	chr2	157284578	157284596	+	0.00183297	3.50846	0.0057755	3.29489
Ssfa2	chr2	79498826	79499003	+	5.9538e-06	13.2418	5.9538e-06	13.1556
Ssr1	chr13	38074963	38074978	-	3.1897e-06	2.88961	1.96642e-05	2.74964
Stim1	chr7	109577287	109577380	+	6.19823e-06	3.44863	0.000156394	3.47973
Szrd1	chr4	140676238	140676288	-	0.00194668	1.69393	0.000501501	1.79281
Tbc1d23	chr16	57181604	57181649	-	0.00230374	2.34024	0.0010051	4.10195
Tcf20	chr15	82644910	82645033	-	4.10011e-11	3.98255	2.66948e-10	3.5351
Tmem184b	chr15	79194087	79194108	-	8.68944e-17	7.78077	4.15429e-13	5.2429
Trp53i11	chr2	93029245	93029380	+	0.000416874	3.95205	0.000193032	4.09185
Usp28	chr9	48841681	48841777	+	0.00238275	3.32652	0.000133529	4.18561
Vti1a	chr19	55461678	55461699	+	0.000353379	5.41675	3.02413e-05	6.05526
Wdr59	chr8	113996529	113996586	-	0.0079027	2.87829	0.00153133	3.58399
Wnk2	chr13	49167870	49168164	-	0.00210641	4.65788	0.00214833	10.7719
2210013O21Rik	chrX	150163404	150163482	+	0.00384431	1.87656	3.35773e-07	5.21881
