# Supplementary material for: A mechanism underlying position-specific regulation of alternative splicing
Source: Nucleic Acids Res. 2017 Oct 9;45(21):12455–68. doi: 10.1093/nar/gkx901 (PMC5716086; doi:10.1093/nar/gkx901)
Supplement: Supplementary Data [file gkx901_supp.zip › nar-02048-a-2017-File011.xlsx]

## Sheet: Sheet1
Table S2. Cassette exons consistently activated by PTBP1 in CAD cells.
Gene	Chromosome	Regulated exon, start	Regulated exon, end	Strand	siPtbp1, P-value	siPtbp1, Log2 (Fold Change)	siPtbp1/2, P-value	siPtbp1/2, Log2 (Fold Change)
Adrbk1	chr19	4288411	4288507	-	0.00893047	-1.71575	0.00475106	-1.87263
Aldoa	chr7	133941487	133941640	-	4.26913e-06	-0.817795	6.16324e-13	-1.60649
Ap3d1	chr10	80172833	80173037	-	0.00435106	-0.885995	6.24256e-14	-2.55536
Atp6v1h	chr1	5091150	5091204	+	9.51397e-08	-3.65057	3.34423e-07	-3.611
Bod1l	chr5	42183035	42183176	-	0.000236622	-2.01721	6.5495e-06	-2.38975
Cdk2	chr10	128137031	128137175	-	0.000733966	-1.74407	0.00286026	-1.68339
Csnk1d	chr11	120826261	120826324	-	0.00411668	-0.949691	0.000853565	-1.1635
Ctage5	chr12	60245685	60245757	+	0.00801302	-2.34594	0.00150671	-2.73501
Dtnb	chr12	3773550	3773640	+	0.00111761	-4.16974	3.63881e-05	-5.0182
Dtx2	chr5	136502339	136502477	+	0.000122603	-2.53963	1.74547e-07	-3.82259
Elavl4	chr4	109928023	109928394	-	3.17581e-06	-3.32051	7.11504e-10	-5.52587
Eml4	chr17	83824597	83824771	+	3.03508e-05	-4.66269	2.4469e-07	-5.54664
Flnc	chr6	29402798	29402897	+	3.77037e-13	-4.21509	4.65543e-14	-4.47116
Kif23	chr9	61771711	61772023	-	0.00943821	-9.55476	0.000203724	-10.5662
Mapk8	chr14	34203427	34203499	-	0.00936064	-2.00675	0.000440148	-2.41086
Mpzl1	chr1	167531880	167531986	-	9.86392e-08	-2.56319	0.000201987	-1.90101
Myo5a	chr9	75040190	75040271	+	0.0098619	-2.47865	0.00260705	-2.77887
Ndufv3	chr17	31664254	31665346	+	2.72591e-29	-1.59497	1.42927e-16	-1.18892
Pacsin2	chr15	83210113	83210236	-	0.00276284	-2.56386	8.53238e-11	-4.36248
Paip2	chr18	35768391	35768473	+	0.00357699	-1.28146	1.77883e-08	-2.57806
Rap1b	chr10	117253242	117253402	-	0.00168691	-0.95752	1.36496e-07	-1.707
Scarb1	chr5	125761474	125761603	-	3.03313e-17	-2.69004	5.62187e-23	-3.38809
Senp1	chr15	97892380	97892458	-	0.0042208	-3.10794	0.000575016	-4.22097
Tmem63b	chr17	45815911	45815950	-	0.000336672	-3.66288	9.57072e-07	-5.14901
Ube2j2	chr4	155320363	155320526	+	0.00354828	-2.81296	0.00499447	-2.68502
9130206I24Rik	chr4	114584774	114586479	+	0.00641109	-2.9252	0.00728001	-3.27607
