# Supplementary material for: A mechanism underlying position-specific regulation of alternative splicing
Source: Nucleic Acids Res. 2017 Oct 9;45(21):12455–68. doi: 10.1093/nar/gkx901 (PMC5716086; doi:10.1093/nar/gkx901)
Supplement: Supplementary Data [file gkx901_supp.zip › nar-02048-a-2017-File012.xlsx]

## Sheet: Sheet1
Table S3. Plasmids generated in this study.
Name	Alternative Name	Purpose	Promoter	Vector	Insert or Treatment
TRE-miniDtx2-WT	pEM1482	Expression of Dtx2 minigene	TRE	pEM791 cut with BsmBI	Mouse Dtx2 fragment spanning exon 6 and adjacent intronic sequences (743 bp) amplified using EMO4491 and EMO4492 and cut with BsmBI
TRE-miniDtx2-Δ150	pEM1482-Δ150	Expression of Dtx2 minigene with a 150nt 3’-terminal deletion	TRE	pEM791 cut with BsmBI	Mouse Dtx2 fragment spanning exon 6 and adjacent intronic sequences (593 bp) amplified using EMO4491 and EMO4582 and cut with BsmBI
TRE-miniDtx2-Δ210	pEM1482-Δ210	Expression of Dtx2 minigene with a 210nt 3’-terminal deletion	TRE	pEM791 cut with BsmBI	Mouse Dtx2 fragment spanning exon 6 and adjacent intronic sequences (533 bp) amplified using EMO4491 and EMO4583 and cut with BsmBI
TRE-miniDtx2-Δ250	pEM1482-Δ250	Expression of Dtx2 minigene with a 250nt 3’-terminal deletion	TRE	pEM791 cut with BsmBI	Mouse Dtx2 fragment spanning exon 6 and adjacent intronic sequences (493 bp) amplified using EMO4491 and EMO4584 and cut with BsmBI
TRE-miniDtx2-Py1mut	pEM1482-Py1mut	Expression of Py1-mutated Dtx2 minigene	TRE	pEM1482	Mutagenized using EMO4576 and EMO4577 primers
TRE-miniDtx2-Py2mut	pEM1482-Py2mut	Expression of Py2-mutated Dtx2 minigene	TRE	pEM1482	Mutagenized using EMO4578 and EMO4579 primers
TRE-miniDtx2-Py3mut	pEM1482-Py3mut	Expression of Py3-mutated Dtx2 minigene	TRE	pEM1482	Mutagenized using EMO4580 and EMO4581 primers
TRE-miniDtx2-Py123mut	pEM1482-Py123mut	Expression of Py123-mutated Dtx2 minigene	TRE	pEM1482	Mutagenized using EMO4621 and EMO4622 primers
TRE-miniDtx2-5’cons	pEM1482-5’cons	Expression of Dtx2 minigene with the consensus 5’ss	TRE	pEM1482	Mutagenized using EMO4954 and EMO4955 primers
TRE-miniDtx2-5’cons-Py123mut	pEM1482-5’cons-Py123mut	Expression of Dtx2 minigene with the consensus 5’ss and Py123 mutations	TRE	pEM1482-Py123mut	Mutagenized using EMO4954 and EMO4955 primers
TRE-miniDtx2-5’G4A	pEM1482-5’G4A	Expression of Dtx2 minigene with somewhat enhanced 5’ss	TRE	pEM1482	Mutagenized using EMO4965 and EMO4966 primers
TRE-miniDtx2-5’G4A-MCS	pEM1482-5’G4A-MCS	Expression of Dtx2 minigene with somewhat enhanced 5’ss and cloning sites in the upstream intron	TRE	pEM1482-5’G4A	Mutagenized using EMO4956 and EMO4957 primers
TRE-miniDtx2-5’G4A-upSrc	pEM1482-5’G4A-upSrc-Py123mut	Expression of Dtx2 minigene with somewhat enhanced 5’ss and the human SRC N1 PTBP1-interacting 3’ss sequence	TRE	pEM1482-5’G4A-MCS cut with PstI+BsmBI	Fragment containing the PTBP1-interacting 3'ss from the human SRC N1 and assembled by annealing EMO4958 and EMO4959 primers
TRE-miniDtx2-5’G4A-upSrc-Py123mut	pEM1482-5’G4A-up2Src-Py123mut	Expression of Dtx2 minigene with somewhat enhanced 5’ss, the human SRC N1 PTBP1-interacting 3’ss sequence and Py123 mutations	TRE	pEM1482-5’G4A-up2Src	Mutagenized using EMO4621 and EMO4622 primers
TRE-miniDtx2-5’G4A-up2Src	pEM1482-5’G4A-up23Src	Expression of Dtx2 minigene with somewhat enhanced 5’ss and the human SRC N1 PTBP1-interacting 3’ss sequence upstream of the BPS	TRE	pEM1482-5’G4A	Mutagenized using EMO4987 and EMO4988 primers
TRE-miniDtx2-5’G4A-up2Src-Py123mut	pEM1482-5’G4A-up23Src-Py123mut	Expression of Dtx2 minigene with somewhat enhanced 5’ss, the human SRC N1 PTBP1-interacting 3’ss sequence upstream of the BPS and Py123 mutations	TRE	pEM1482-5’G4A-up23Src	Mutagenized using EMO4621 and EMO4622 primers
TRE-miniDtx2-5’G4A-e6MCS1	pEM1482-5’G4A-e6mut1	Expression of Dtx2 minigene with somewhat enhanced 5’ss and cloning sites in the 3' end of exon 6	TRE	pEM1482-5'G4A	Mutagenized using EMO5034 and EMO5035 primers
TRE-miniDtx2-5’G4A-e6MCS2	pEM1482-5’G4A-e6mut2	Expression of Dtx2 minigene with somewhat enhanced 5’ss and cloning sites in the 5' end of exon 6	TRE	pEM1482-5'G4A-e6MCS1	Mutagenized using EMO5036 and EMO5037 primers
TRE-miniDtx2(SrcN1)-5’G4A	pEM1482-5’G4A-N1SRC	Expression of Dtx2 minigene with replacement of exon 6 with SRC N1 exon and with somewhat enhanced 5’ss	TRE	pEM1482-5'G4A-e6MCS2	Fragment containing the human SRC N1 microexon sequence assembled by annealing EMO5048 and EMO5049 primers
U1A4	pNS6.U1A4	Expression of U1 snRNA with the C4A mutation	CMV	pNS6.U1	Mutagenized using EMO4826 and EMO4827 primers
U1A4-SL4-M10	pNS6.U1A4-SL4-M10	Expression of U1 snRNA with the C4A mutation and a mutant SL4 sequence	CMV	pNS6.U1A4	Mutagenized using EMO4875 and EMO4876 primers
U1A4-SL4-Dm	pNS6.U1A4-SL4-Dm	Expression of U1 snRNA with the C4A mutation and a mutant SL4 sequence	CMV	pNS6.U1A4	Mutagenized using EMO4873 and EMO4874 primers
T7-bait-Eml4	pEM1594	Expression of a Eml4 RNA bait	T7	pGEM3zf(+) cut with EcoRI and HindIII	Mouse Eml4 fragment spanning exon 4-intron 4 junction (130 bp) amplified using EMO5024 and EMO5025 and cut by EcoRI and HindIII
T7-bait-Flnc	pEM1595	Expression of a Flnc RNA bait	T7	pGEM3zf(+) cut with EcoRI and HindIII	Mouse Flnc fragment spanning exon 31-intron 31 junction (130 bp) amplified using EMO5026 and EMO5027 and cut by EcoRI and HindIII
T7-bait-Scarb1	pEM1596	Expression of a Scarb1 RNA bait	T7	pGEM3zf(+) cut with EcoRI and HindIII	Mouse Scarb1 fragment spanning exon 12-intron 12 junction (132 bp) amplified using EMO5028 and EMO5029 and cut by EcoRI and HindIII
