# Supplementary material for: A mechanism underlying position-specific regulation of alternative splicing
Source: Nucleic Acids Res. 2017 Oct 9;45(21):12455–68. doi: 10.1093/nar/gkx901 (PMC5716086; doi:10.1093/nar/gkx901)
Supplement: Supplementary Data [file gkx901_supp.zip › nar-02048-a-2017-File013.xlsx]

## Sheet: Sheet1
Table S4. Primers used in this study.
Primers mentioned in Figures
Name	ID	Sequence, 5' to 3'
F1	EMO4594	AGATGCCAAAGGCCAGCA
R1	EMO4595	CACTTTCAGCTCCTCGGTGT
F2	EMO4721	CTGAGTAATACGACTCACTATAGGGCTCTCCTCAACTGCCTCCTTC
R2	EMO4725	TGGTCTTGGAGGTTTGGTTC
F3	EMO1084	GAAGTTGGTCGTGAGGCACT
R3	EMO4719	GCTTAGGCGCCCCTTCTTTTAC
R4	EMO74	CGGACACGCTGAACTTGTG
R5	EMO4883	CCGCGGTACCGACACCTTTTAC
R6	EMO1230	AAGTCGTGCTGCTTCATGTG
Additional primers used for RT-PCR analyses
Name	ID	Sequence, 5' to 3'
Atp6v1h_F1	EMO4992	AGAACTGATGGAAGGCAGTGA
Atp6v1h_R1	EMO4993	CTGCAGACAGCCAGCAAC
Bod1l_F1	EMO4994	TGGGAGCCACCACAAGAT
Bod1l_R1	EMO4995	CAGGAGGGCTGACTTCTCTC
Elavl4_F1	EMO4996	AGATGGAGTGGAATGGCTTG
Elavl4_F2	EMO4997	ACCCTGAGGACAGCTTCAGT
Elavl4_R1	EMO4998	GTTGTTGCTGGAGGGTCCAT
Eml4_F1	EMO4999	CCAGCTCTGTATCAATAGCAAGAA
Eml4_R1	EMO5000	TCATCTGAATTTTCCCATGAGTT
Flnc_F1	EMO5001	ATGTCATCACCATCCGCTTT
Flnc_R1	EMO5002	CTCAGCATGGATTCCAGAGG
Myo5a_F1	EMO5003	CAAAGGTGAAATAGCACAAGCA
Myo5a_R1	EMO5004	AGCCTCATTCTCATGGCTTC
Ndufv3_F1	EMO5005	TCAGAGAAGAGTGCAAAGGAGA
Ndufv3_F2	EMO5006	AGACCTCTTCTCCCCTGCTC
Ndufv3_R1	EMO5007	TGGTGCTGCAGGTTCTTGTA
Scarb1_F1	EMO5008	AGGCCTCCTGTTGCTGGT
Scarb1_R1	EMO5009	GACTGGGTGGCTGGTCTG
Tmem63b_F1	EMO5010	TTATTCTCTATTCTCCGGAAGGTG
Tmem63b_R1	EMO5011	GTTCCACTCGCTCCCTCTC
Primers used for RT-qPCR analyses
Name	ID	Sequence, 5' to 3'
Dtx2_qPCR_F1	EMO4892	CTCAGCTCCTGCCCTCAG
Dtx2_qPCR_R1	EMO4893	GGCCTTTGGCATCTGCAC
Ptbp1_up5	EMO863	AGTGCGCATTACACTGTCCA
Ptbp1_dn5	EMO864	CTTGAGGTCGTCCTCTGACA
Ptbp2_up23	EMO91	GGAACTGGCAACAGAGGAAG
Ptbp2_dn23	EMO111	TGTGGTGCCACTAAGAGGTG
Gapdh_F1	EMO1134	AAATGGGGTGAGGCCGGTGC
Gapdh_R1	EMO1135	ATCGGCAGAAGGGGCGGAGA
U1snRNA-F1	EMO3264	GAGGCTCACCCATTGCACTT
U1snRNA-R1	EMO3265	GCTCCCCCACTACCACAAAT
U2snRNA-F1	EMO3266	CTCGGCCTTTTGGCTAAGAT
U2snRNA-R1	EMO3267	GGACGGAGCAAGCTCCTATT
AdML_F1	EMO2619	CGGCAGATCTGATATCATCG
AdML_R2	EMO2622	CGAAGAGTTTGTCCTCAACG
Primers used for cloning and site-directed mutagenesis
Name	ID	Sequence, 5' to 3'
Dtx2_BsmBI_F2	EMO4491	AGTCGTCTCTTGCTTCCTTACTCTGTCCCCGCATA
Dtx2_BsmBI_R2	EMO4492	TAACGTCTCTCCTGAACATGAACCGGACGTGGT
Dtx2_BsmBI_R3	EMO4582	TAACGTCTCTCCTGAAAATGCCAGTAGCCACCTGTGCT
Dtx2_BsmBI_R4	EMO4583	TAACGTCTCTCCTGAGGTCACGGACGGTGGGCAAAGAAG
Dtx2_BsmBI_R5	EMO4584	TAACGTCTCTCCTGAGGTGTGGAGGAAGCTGAGCAG
Dtx2_Py1mut_F1	EMO4576	CTTGCTGCCTGGAATCGATGCCCAC
Dtx2_Py1mut_R1	EMO4577	GTGGGCATCGATTCCAGGCAGCAAG
Dtx2_Py2mut_F1	EMO4578	GTCCGTGACCCTTATCGATGCATCTC
Dtx2_Py2mut_R1	EMO4579	GAGATGCATCGATAAGGGTCACGGAC
Dtx2_Py3mut_F1	EMO4580	CTTTTCTTCTGCATCGATGCCCTGTCTGC
Dtx2_Py3mut_R1	EMO4581	GCAGACAGGGCATCGATGCAGAAGAAAAG
Dtx2_Py123mut_F1	EMO4621	CTTGCTGCCTGGAATCGATGCCCACCGGTCCGTGACCCTTATCGATGCCCTG
Dtx2_Py123mut_R1	EMO4622	CAGGGCATCGATAAGGGTCACGGACCGGTGGGCATCGATTCCAGGCAGCAAG
U1_A4_F1	EMO4826	CCGAAGATCTCATAATTACCTGGCAGGGG
U1_A4_R1	EMO4827	CCCCTGCCAGGTAATTATGAGATCTTCGG
U1_SL4M10_p3_F1	EMO4875	GTGGTAGTGATATACTTATTTCGATATTTATATTGACTTTCTGGA
U1_SL4M10_p3_R1	EMO4876	CTCCAGAAAGTCAATATAAATATCGAAATAAGTATATCACTACCA
U1_SL4Dm_F1	EMO4873	GCATAATTTGTGGTAGTCGGGAATGGCGGTTCGCGCCGTCCCGTG
U1_SL4Dm_R1	EMO4874	GAAACTCCAGAAAGTCACGGGACGGCGCGAACCGCCATTCCCGAC
Dtx2_5'ssmut_F1	EMO4954	GCTGAGGAAAATGTCCGTAAAAGGTAAGTATGGTTCACACACACT
Dtx2_5'ssmut_R1	EMO4955	GCAGGGCTGAGAGTGTGTGTGAACCATACTTACCTTTTACGGACA
Dtx2_5'ssmut_F2	EMO4965	GAAAATGTCCGTAAAAGGTAATTGTGGTTCACACACACTC
Dtx2_5'ssmut_R2	EMO4966	GAGTGTGTGTGAACCACAATTACCTTTTACGGACATTTTC
Dtx2_intmut_F1	EMO4956	CTCTGCATGTCTGATCTGCAGCACCCGTCTCGGCATGACGAGTGT
Dtx2_intmut_R1	EMO4957	CAGCACACTCGTCATGCCGAGACGGGTGCTGCAGATCAGACATGC
Src_upint_F1	EMO4958	GCTTCTCCCTCTCTCTGCTTCTCTCTCGCTGGCCCTTAG
Src_upint_R1	EMO4959	ATGCCTAAGGGCCAGCGAGAGAGAAGCAGAGAGAGGGAGAAGCTGCA
Src_BPSup_F1	EMO4987	CGTTTGTCCCCTCTGCACTTCTCCCTCTCTCTGCTTCTCTCTCGCTGGCCCTTGTCTGATCTCGCAC
Src_BPSup_R1	EMO4988	GTGCGAGATCAGACAAGGGCCAGCGAGAGAGAAGCAGAGAGAGGGAGAAGTGCAGAGGGGACAAACG
Dtx2_e6mut_3'_F1	EMO5034	CTAAAAGTCACAGCTTAATTAAAAGGTAATTGTGGTTCAC
Dtx2_e6mut_3'_R1	EMO5035	GTGAACCACAATTACCTTTTAATTAAGCTGTGACTTTTAG
Dtx2_e6mut_5'_F1	EMO5036	TTAGGCATGACCTCGAGGGCCTCTAAAAGTC
Dtx2_e6mut_5'_R1	EMO5037	GACTTTTAGAGGCCCTCGAGGTCATGCCTAA
Src_insert_F2	EMO5048	GCTTCTCCCTCTCTCTGCTTCTCTCTCGCTGGCCCTTAGGCATGACCTCGAG
Src_insert_R2	EMO5049	CCTGACATCCACCTTCCTCCTCGAGGTCATGCCTAAGGGCCAGCGAGAGAGAAGCAGAGAGAGGGAGAAGCTGCA
Eml4_EcoR1_F1	EMO5024	CGAGAATTCTTCTGCTCCCATCAAAAGGT
Eml4_HindIII_R1	EMO5025	CGAAAGCTTGAAATGAAGAAGTTTTCTCTTGGAA
Flnc_EcoR1_F1	EMO5026	CGAGAATTCCCCACGCACTGGGTACTAGA
Flnc_HindIII_R1	EMO5027	CGAAAGCTTGCCTGCCTATTCCCCAAGA
Scarb1_EcoR1_F1	EMO5028	CGAGAATTCAAGCCAAGCTATAGGTGCGTA
Scarb1_HindIII_R1	EMO5029	CGAAAGCTTGGCAGGAGGGTAACTGCTCT
Primers used to prepare DNA templates for in vitro transcription
Name	ID	Sequence, 5' to 3'
F2	EMO4721	CTGAGTAATACGACTCACTATAGGGCTCTCCTCAACTGCCTCCTTC
Dtx2_R2	EMO4722	CTCTTCAGGGGCCACTTTC
Dtx2_T7_F2	EMO4983	CTGAGTAATACGACTCACTATAGGGTCTAACGTTTGTCCCCTCTG
Dtx2_ext_R2	EMO4782	CAGAAGTTCCTGCAAAGTTGTCCTGGGTG
Dtx2_int6_F1	EMO5047	CTGAGTAATACGACTCACTATAGGGCTCAGCTTCCTCCACACCTT
Dtx2_ext_R3	EMO5044	AGCAAGGTGTGGAGGAAGC
